# Supplementary material for: Insights on Aggregation of Hen Egg-White Lysozyme from Raman Spectroscopy and MD Simulations
Source: Molecules. 2022 Oct 21;27(20):7122. doi: 10.3390/molecules27207122 (PMC9609503; doi:10.3390/molecules27207122)
Supplement: Supplementary file 1 [file molecules-27-07122-s001.zip]

Archive with 1 entries (1 files):
- molecules-1962403-supplementary.pdf
